# Supplementary material for: Anti-CD99 Antibody Therapy Triggers Macrophage-Dependent Ewing Cell Death In Vitro and Myeloid Cell Recruitment In Vivo
Source: Antibodies (Basel). 2024 Mar 18;13(1):24. doi: 10.3390/antib13010024 (PMC10967632; doi:10.3390/antib13010024)
Supplement: Supplementary file 1 [file antibodies-13-00024-s001.zip]

Archive with 1 entries (1 files):
- antibodies-2797968-supplementary.pdf
